# Supplementary material for: Hospital Admission Trends in Alpha-1-Antitrypsin Deficiency: A Sex-Based Analysis from the Spanish National Discharge Database, 2016–2022
Source: J Clin Med. 2024 Oct 31;13(21):6564. doi: 10.3390/jcm13216564 (PMC11547007; doi:10.3390/jcm13216564)
Supplement: Supplementary file 1 [file jcm-13-06564-s001.zip]

Archive with 1 entries (1 files):
- jcm-3247117-supplementary.pdf
